# Supplementary material for: Effects of Neuroticism on Differences in Symptom Structure of Life Satisfaction and Depression-Anxiety among College Students: A Network Analysis
Source: Behav Sci (Basel). 2023 Aug 1;13(8):641. doi: 10.3390/bs13080641 (PMC10451887; doi:10.3390/bs13080641)
Supplement: Supplementary file 1 [file behavsci-13-00641-s001.zip]

Archive with 1 entries (1 files):
- behavsci-2495756-supplementary.pdf
